# Supplementary material for: Discovery of N-(2-Acetamidobenzo[d]thiazol-6-yl)-2-phenoxyacetamide Derivatives as Novel Potential BCR-ABL1 Inhibitors Through Structure-Based Virtual Screening
Source: Molecules. 2025 Feb 26;30(5):1065. doi: 10.3390/molecules30051065 (PMC11901765; doi:10.3390/molecules30051065)
Supplement: Supplementary file 1 [file molecules-30-01065-s001.zip]

Archive with 1 entries (1 files):
- molecules-3443092-supplementary.pdf
